# Supplementary material for: Rediscovery of Pogostemon dielsianus (Lamiaceae, Lamioideae), a rare endemic species from southwestern China, after one century
Source: PhytoKeys. 2021 Jan 12;171:61–73. doi: 10.3897/phytokeys.171.60389 (PMC7815694; doi:10.3897/phytokeys.171.60389)
Supplement: XML Treatment for Pogostemon dielsianus [file phytokeys.171.60389-treatment1.xml]

<!DOCTYPE tp:taxon-treatment
  PUBLIC "-//TaxonX//DTD Taxonomic Treatment Publishing DTD v0 20100105//EN" "tax-treatment-NSO.dtd">
<tp:taxon-treatment xmlns:tp="http://www.plazi.org/taxpub"><tp:treatment-meta><kwd-group><label>Taxon classification</label><kwd><named-content xmlns:xlink="http://www.w3.org/1999/xlink" content-type="kingdom">Plantae</named-content></kwd><kwd><named-content xmlns:xlink="http://www.w3.org/1999/xlink" content-type="order">Lamiales</named-content></kwd><kwd><named-content xmlns:xlink="http://www.w3.org/1999/xlink" content-type="family">Lamiaceae</named-content></kwd></kwd-group><mixed-citation publication-type="journal"><person-group><name><surname>Hu</surname><given-names>Guo-Xiong</given-names></name><name><surname>Su</surname><given-names>Ting</given-names></name><name><surname>An</surname><given-names>Ming-Tai</given-names></name><name><surname>Wang</surname><given-names>Xiao-Yu</given-names></name></person-group><article-title>Rediscovery of <italic><tp:taxon-name><tp:taxon-name-part taxon-name-part-type="genus" reg="Pogostemon">Pogostemon</tp:taxon-name-part> <tp:taxon-name-part taxon-name-part-type="species" reg="dielsianus">dielsianus</tp:taxon-name-part></tp:taxon-name></italic> (<tp:taxon-name><tp:taxon-name-part taxon-name-part-type="family">Lamiaceae</tp:taxon-name-part></tp:taxon-name>, <tp:taxon-name><tp:taxon-name-part taxon-name-part-type="subfamily">Lamioideae</tp:taxon-name-part></tp:taxon-name>), a rare endemic species from southwestern China, after one century</article-title><source>PhytoKeys</source><day>12</day><month>1</month><year>2021</year><volume>171</volume><fpage>61</fpage><lpage>73</lpage><pub-id pub-id-type="doi">10.3897/phytokeys.171.60389</pub-id></mixed-citation></tp:treatment-meta><tp:nomenclature><tp:taxon-name><object-id xmlns:xlink="http://www.w3.org/1999/xlink" content-type="arpha" xlink:type="simple">6B62590E-4466-5397-BE7E-0044E1276162</object-id>
              <tp:taxon-name-part taxon-name-part-type="genus" reg="Pogostemon">Pogostemon</tp:taxon-name-part>
              <tp:taxon-name-part taxon-name-part-type="species" reg="dielsianus">dielsianus</tp:taxon-name-part>
            </tp:taxon-name><tp:taxon-authority>Dunn in Notes Bot. Gard. Edinburgh 8: 159. 1913.</tp:taxon-authority><xref ref-type="fig" rid="F3">Figs 3</xref><xref ref-type="fig" rid="F4">, 4</xref></tp:nomenclature><tp:treatment-sec sec-type="Lectotype" id="SECID0EEOBG"><title>Lectotype</title><p>(designated by Bhatti and Ingrouille in Bull. Nat. Hist. Mus. Lond. (Bot.) 27: 99. 1997). China. Yunnan: Fugong, Valley of the Salween, between Shih-chi-ti and Shia-ku-ti, Salween-Irrawaddy Divide, 26°20'N, 1524–1829 m, November 1905, G. Forrest 875 (E [barcode E00087126, image!]; isolectotype: K [barcode K000249619, image!]).</p><fig id="F3" position="float" orientation="portrait"><object-id xmlns:xlink="http://www.w3.org/1999/xlink" content-type="doi" xlink:type="simple">10.3897/phytokeys.171.60389.figure3</object-id><object-id xmlns:xlink="http://www.w3.org/1999/xlink" content-type="arpha" xlink:type="simple">C61DE548-4044-5BF0-8E03-F44B132A4E28</object-id><label>Figure 3.</label><caption><p><italic><tp:taxon-name><tp:taxon-name-part taxon-name-part-type="genus" reg="Pogostemon">Pogostemon</tp:taxon-name-part> <tp:taxon-name-part taxon-name-part-type="species" reg="dielsianus">dielsianus</tp:taxon-name-part></tp:taxon-name></italic><bold>A</bold> floral branches <bold>B</bold> bract and bracteole <bold>C</bold> flower <bold>D</bold> dissected calyx <bold>E</bold> dissected corolla showing stamens <bold>F</bold> stamen <bold>G</bold> pistil. Drawn by Xiao-Yu Wang based on <italic>Hu et al. 636</italic> (GACP).</p></caption><graphic xmlns:xlink="http://www.w3.org/1999/xlink" xlink:href="phytokeys-171-061-g003.jpg" position="float" orientation="portrait" xlink:type="simple" id="oo_496627.jpg"><uri content-type="original_file" xlink:type="simple">https://binary.pensoft.net/fig/496627</uri></graphic></fig></tp:treatment-sec><tp:treatment-sec sec-type="description" id="SECID0ERPBG"><title>Revised description.</title><p>Perennial shrubs, up to 3 m tall. Stems solid, gray, ground diameter to 3.5 cm, branches terete or angular, slightly dilated at nodes, the initial branches green, densely strigose-pubescent, 2–3-year-old branches yellow-brown, subglabrous. Leaves opposite; petiole 0.5–2.5 cm long; blade linear-lanceolate to lanceolate, 8–14 × 2–4 cm, papery, both sides densely strigose-puberulent when young, the mature gradually subglabrous, base cuneate, margin serrate, apex acuminate, lateral veins 3–6 pairs. Spikes 3.5–7 cm long, 8–12 mm wide, terminal and axillary, subcontinuous, basally somewhat lax, with more than two lateral branches, densely appressed pubescent except for corolla, pedunculate, 0.5–2 cm long; cymes sessile, 8–14-flowered, flowers sessile. Bracts 4–6.5 mm, bracteoles 1.8–2.3 mm. Calyx tubular, 3.5–4.5 mm long, 5-veined; teeth 5, triangular, 1/5–1/4 as long as the calyx tube. Corolla rose, 2-liped, 7–9 mm long, glabrous outside; tube cylindric, dilated at throat, ca. 2× as long as calyx; upper lip 3-lobed, lobes triangular, subequal, 1.1–1.3 × 0.9–1.1 mm; lower lip entire, ca. 0.9 × 0.7 mm. Stamens 4, exserted from corolla; filaments 5.5–7 mm long, exserted portion ca. 3.5 mm. Style 6.3–8.5 mm long; stigma bifid, lobes subequal, 1.1–1.3 mm. Disc ca. 0.7 mm long. Nutlets 4, ca. 1.5 × 0.8 mm, lanceolate.</p><fig id="F4" position="float" orientation="portrait"><object-id xmlns:xlink="http://www.w3.org/1999/xlink" content-type="doi" xlink:type="simple">10.3897/phytokeys.171.60389.figure4</object-id><object-id xmlns:xlink="http://www.w3.org/1999/xlink" content-type="arpha" xlink:type="simple">6554C454-DB6A-5D96-90AF-CF5041030345</object-id><label>Figure 4.</label><caption><p>Habitat and morphology of <italic><tp:taxon-name><tp:taxon-name-part taxon-name-part-type="genus" reg="Pogostemon">Pogostemon</tp:taxon-name-part> <tp:taxon-name-part taxon-name-part-type="species" reg="dielsianus">dielsianus</tp:taxon-name-part></tp:taxon-name></italic><bold>A</bold> habitat <bold>B</bold> habit <bold>C</bold> leaf, adaxial view <bold>D</bold> leaf, abaxial view <bold>E</bold> inflorescence <bold>F</bold> floral branches <bold>G</bold> flower <bold>H</bold> Stamens and style. Photographed by G.X. Hu.</p></caption><graphic xmlns:xlink="http://www.w3.org/1999/xlink" xlink:href="phytokeys-171-061-g004.jpg" position="float" orientation="portrait" xlink:type="simple" id="oo_496628.jpg"><uri content-type="original_file" xlink:type="simple">https://binary.pensoft.net/fig/496628</uri></graphic></fig></tp:treatment-sec><tp:treatment-sec sec-type="distribution" id="SECID0E5QBG"><title>Distribution and habitat.</title><p>The type locality of <italic><tp:taxon-name><tp:taxon-name-part taxon-name-part-type="genus" reg="Pogostemon">Pogostemon</tp:taxon-name-part> <tp:taxon-name-part taxon-name-part-type="species" reg="dielsianus">dielsianus</tp:taxon-name-part></tp:taxon-name></italic> was recorded in Fugong County, northwestern Yunnan of China, which is the only historical known site until our new discovery. As coordinate information of the collection is incomplete due to the lack of longitude data, the precise situation of type specimen is unclear. Based on the latitude provided in the original record, the type specimen is more likely to be collected in the north of Lushui County, a neighboring county of Fugong (Fig. <xref ref-type="fig" rid="F5">5</xref>). Although the recently collected population was also discovered in north Lushui County, distribution of the two populations does not overlap because they are located on different sides of Nujiang River (Fig. <xref ref-type="fig" rid="F5">5</xref>). In accordance with type specimen record, <italic><tp:taxon-name><tp:taxon-name-part taxon-name-part-type="genus" reg="Pogostemon">P.</tp:taxon-name-part> <tp:taxon-name-part taxon-name-part-type="species" reg="dielsianus">dielsianus</tp:taxon-name-part></tp:taxon-name></italic> grows amongst thickets on dry rocky hillsides with elevations ranging from 1524–1829 m. The finding that the newly recorded population grows on the riverside indicates that <italic><tp:taxon-name><tp:taxon-name-part taxon-name-part-type="genus" reg="Pogostemon">P.</tp:taxon-name-part> <tp:taxon-name-part taxon-name-part-type="species" reg="dielsianus">dielsianus</tp:taxon-name-part></tp:taxon-name></italic> is more likely to occur in humid areas of dry hillsides. Actually, a similar habitat can also be found elsewhere in Nujiang Canyon. Potential populations of this species, therefore, may be discovered through further field investigation in this region.</p><fig id="F5" position="float" orientation="portrait"><object-id xmlns:xlink="http://www.w3.org/1999/xlink" content-type="doi" xlink:type="simple">10.3897/phytokeys.171.60389.figure5</object-id><object-id xmlns:xlink="http://www.w3.org/1999/xlink" content-type="arpha" xlink:type="simple">0B976D7D-C217-5B8D-8FAE-16C699963130</object-id><label>Figure 5.</label><caption><p>Current distribution of <italic><tp:taxon-name><tp:taxon-name-part taxon-name-part-type="genus" reg="Pogostemon">Pogostemon</tp:taxon-name-part> <tp:taxon-name-part taxon-name-part-type="species" reg="dielsianus">dielsianus</tp:taxon-name-part></tp:taxon-name></italic>.</p></caption><graphic xmlns:xlink="http://www.w3.org/1999/xlink" xlink:href="phytokeys-171-061-g005.jpg" position="float" orientation="portrait" xlink:type="simple" id="oo_496629.jpg"><uri content-type="original_file" xlink:type="simple">https://binary.pensoft.net/fig/496629</uri></graphic></fig></tp:treatment-sec><tp:treatment-sec sec-type="phenology" id="SECID0EFTBG"><title>Phenology.</title><p>Flowering and fruiting from November to December.</p></tp:treatment-sec><tp:treatment-sec sec-type="conservation status" id="SECID0EKTBG"><title>Conservation status and preliminary IUCN assessment.</title><p><italic><tp:taxon-name><tp:taxon-name-part taxon-name-part-type="genus" reg="Pogostemon">Pogostemon</tp:taxon-name-part> <tp:taxon-name-part taxon-name-part-type="species" reg="dielsianus">dielsianus</tp:taxon-name-part></tp:taxon-name></italic> is historically known from only two specimens collected from the type locality (Fugong, Yunnan, China) in 1905, and it has not been recollected for the past 114 years until our expedition to Nujiang Canyon in 2019. In the newly recorded locality (Lushui, Yunnan, China), only about 10 mature individuals have been discovered. Due to the lack of exact geographical information of the type locality, it is difficult to confirm the number of individuals there. Based on current investigations and historical records, we inferred that mature individuals of this species may be fewer than 250, and no subpopulation contains more than 50 mature individuals. Therefore, under the IUCN criteria C2a(i) (<xref ref-type="bibr" rid="B11">IUCN 2012</xref>), we propose that <italic><tp:taxon-name><tp:taxon-name-part taxon-name-part-type="genus" reg="Pogostemon">P.</tp:taxon-name-part> <tp:taxon-name-part taxon-name-part-type="species" reg="dielsianus">dielsianus</tp:taxon-name-part></tp:taxon-name></italic> should be classified as “Critically Endangered (<abbrev xmlns:xlink="http://www.w3.org/1999/xlink" xlink:title="Critically Endangered" id="ABBRID0EKUBG" xlink:type="simple">CR</abbrev>)”.</p></tp:treatment-sec><tp:treatment-sec sec-type="material" id="SECID0EOUBG"><title>Additional specimens examined.</title><p>China. Yunnan: Lushui County, Daxingdi Town, Tuanjie Village, Luchuluo, amongst a thicket near the Luchuluo River, elevation 1786 m, <named-content xmlns:xlink="http://www.w3.org/1999/xlink" content-type="dwc:verbatimCoordinates" xlink:type="simple"><named-content content-type="geo-json" specific-use="{&#34;type&#34;:&#34;Point&#34;,&#34;coordinates&#34;:[98.896333,26.119000]}" id="NCID0EXUBG" xlink:type="simple">26°7.14'N, 98°53.78'E</named-content></named-content>, 24 November 2019, <italic>Hu et al. 636</italic> (GACP!, IBSC!, KUN!).</p></tp:treatment-sec><tp:treatment-sec sec-type="notes" id="SECID0E5UBG"><title>Notes.</title><p><italic><tp:taxon-name><tp:taxon-name-part taxon-name-part-type="genus" reg="Pogostemon">Pogostemon</tp:taxon-name-part> <tp:taxon-name-part taxon-name-part-type="species" reg="dielsianus">dielsianus</tp:taxon-name-part></tp:taxon-name></italic> is morphologically similar to <italic><tp:taxon-name><tp:taxon-name-part taxon-name-part-type="genus" reg="Pogostemon">P.</tp:taxon-name-part> <tp:taxon-name-part taxon-name-part-type="species" reg="elsholtzioides">elsholtzioides</tp:taxon-name-part></tp:taxon-name></italic> and <italic><tp:taxon-name><tp:taxon-name-part taxon-name-part-type="genus" reg="Pogostemon">P.</tp:taxon-name-part> <tp:taxon-name-part taxon-name-part-type="species" reg="griffithii">griffithii</tp:taxon-name-part></tp:taxon-name></italic> in having lanceolate leaves. However, <italic><tp:taxon-name><tp:taxon-name-part taxon-name-part-type="genus" reg="Pogostemon">P.</tp:taxon-name-part> <tp:taxon-name-part taxon-name-part-type="species" reg="dielsianus">dielsianus</tp:taxon-name-part></tp:taxon-name></italic> can be easily distinguished from <italic><tp:taxon-name><tp:taxon-name-part taxon-name-part-type="genus" reg="Pogostemon">P.</tp:taxon-name-part> <tp:taxon-name-part taxon-name-part-type="species" reg="elsholtzioides">elsholtzioides</tp:taxon-name-part></tp:taxon-name></italic> and <italic><tp:taxon-name><tp:taxon-name-part taxon-name-part-type="genus" reg="Pogostemon">P.</tp:taxon-name-part> <tp:taxon-name-part taxon-name-part-type="species" reg="griffithii">griffithii</tp:taxon-name-part></tp:taxon-name></italic> by its longer and tubular calyx, smaller ratio of the length of calyx teeth and calyx tube and longer corolla, filament and style (Table <xref ref-type="table" rid="T2">2</xref>). In addition, the geographical distribution of these three species is also different in that <italic><tp:taxon-name><tp:taxon-name-part taxon-name-part-type="genus" reg="Pogostemon">P.</tp:taxon-name-part> <tp:taxon-name-part taxon-name-part-type="species" reg="dielsianus">dielsianus</tp:taxon-name-part></tp:taxon-name></italic> is endemic to NW Yunnan, China, <italic><tp:taxon-name><tp:taxon-name-part taxon-name-part-type="genus" reg="Pogostemon">P.</tp:taxon-name-part> <tp:taxon-name-part taxon-name-part-type="species" reg="elsholtzioides">elsholtzioides</tp:taxon-name-part></tp:taxon-name></italic> is widely distributed in the Himalayan regions (Bhutan, India, and SE Xizang, China), and <italic><tp:taxon-name><tp:taxon-name-part taxon-name-part-type="genus" reg="Pogostemon">P.</tp:taxon-name-part> <tp:taxon-name-part taxon-name-part-type="species" reg="griffithii">griffithii</tp:taxon-name-part></tp:taxon-name></italic> is endemic to Myanmar (<xref ref-type="bibr" rid="B2">Bhatti and Ingrouille 1997</xref>; <xref ref-type="bibr" rid="B28">Yao et al. 2015</xref>; <xref ref-type="bibr" rid="B27">Yao and Ge 2018</xref>).</p><table-wrap id="T2" position="float" orientation="portrait"><label>Table 2.</label><caption><p>Morphological comparison between <italic><tp:taxon-name><tp:taxon-name-part taxon-name-part-type="genus" reg="Pogostemon">Pogostemon</tp:taxon-name-part> <tp:taxon-name-part taxon-name-part-type="species" reg="dielsianus">dielsianus</tp:taxon-name-part></tp:taxon-name></italic> and its morphologically similar species.</p></caption><table id="TID0EL3BG" rules="all"><tbody><tr><th rowspan="1" colspan="1">Character</th><th rowspan="1" colspan="1">
                      <italic><tp:taxon-name><tp:taxon-name-part taxon-name-part-type="genus" reg="Pogostemon">Pogostemon</tp:taxon-name-part> <tp:taxon-name-part taxon-name-part-type="species" reg="dielsianus">dielsianus</tp:taxon-name-part></tp:taxon-name></italic>
                    </th><th rowspan="1" colspan="1">
                      <italic><tp:taxon-name><tp:taxon-name-part taxon-name-part-type="genus" reg="Pogostemon">Pogostemon</tp:taxon-name-part> <tp:taxon-name-part taxon-name-part-type="species" reg="elsholtzioides">elsholtzioides</tp:taxon-name-part></tp:taxon-name></italic>
                    </th><th rowspan="1" colspan="1">
                      <italic><tp:taxon-name><tp:taxon-name-part taxon-name-part-type="genus" reg="Pogostemon">Pogostemon</tp:taxon-name-part> <tp:taxon-name-part taxon-name-part-type="species" reg="griffithii">griffithii</tp:taxon-name-part></tp:taxon-name></italic>
                    </th></tr><tr><td rowspan="1" colspan="1">Calyx</td><td rowspan="1" colspan="1">tubular, 3.5–4.5 mm long</td><td rowspan="1" colspan="1">campanulate, 3–3.5 mm long</td><td rowspan="1" colspan="1">campanulate, ca. 3.5 mm long</td></tr><tr><td rowspan="1" colspan="1">Ratio of the length of calyx teeth and calyx tube</td><td rowspan="1" colspan="1">1/5–1/4</td><td rowspan="1" colspan="1">1/3–1/2</td><td rowspan="1" colspan="1">1/2–1</td></tr><tr><td rowspan="1" colspan="1">Corolla length</td><td rowspan="1" colspan="1">7–9 mm</td><td rowspan="1" colspan="1">ca. 4.5 mm</td><td rowspan="1" colspan="1">ca. 5 mm</td></tr><tr><td rowspan="1" colspan="1">Filament length</td><td rowspan="1" colspan="1">6.2–7 mm</td><td rowspan="1" colspan="1">4.5–5 mm</td><td rowspan="1" colspan="1">4.7–5.2 mm</td></tr><tr><td rowspan="1" colspan="1">Style length</td><td rowspan="1" colspan="1">6.3–8.8 mm</td><td rowspan="1" colspan="1">ca. 5.5 mm</td><td rowspan="1" colspan="1">ca. 5.5 mm</td></tr><tr><td rowspan="1" colspan="1">Nutlet</td><td rowspan="1" colspan="1">lanceolate</td><td rowspan="1" colspan="1">lanceolate</td><td rowspan="1" colspan="1">oblong</td></tr><tr><td rowspan="1" colspan="1">Distribution</td><td rowspan="1" colspan="1">China (NW Yunnan)</td><td rowspan="1" colspan="1">Bhutan, India, China (SE Xizang)</td><td rowspan="1" colspan="1">Myanmar</td></tr></tbody></table></table-wrap><p>In the protologue, <xref ref-type="bibr" rid="B7">Dunn (1913)</xref> did not designate a type for the name <italic><tp:taxon-name><tp:taxon-name-part taxon-name-part-type="genus" reg="Pogostemon">Pogostemon</tp:taxon-name-part> <tp:taxon-name-part taxon-name-part-type="species" reg="dielsianus">dielsianus</tp:taxon-name-part></tp:taxon-name></italic> Dunn. <xref ref-type="bibr" rid="B2">Bhatti and Ingrouille (1997)</xref> indicated the specimen deposited in E and K as holotype and isotype, respectively. In fact, they effectively chose the lectotype for the name and the term“holotype” and “isotype” can be corrected as “lectotype” and “isolectotype” according to Article 9.10 of the International Code of Nomenclature for algae, fungi, and plants (Shenzhen Code) (<xref ref-type="bibr" rid="B23">Turland et al. 2018</xref>).</p></tp:treatment-sec><ref-list><ref id="B11"><mixed-citation xmlns:xlink="http://www.w3.org/1999/xlink" xlink:type="simple"><institution xlink:type="simple">IUCN</institution> (<year>2012</year>) <source>IUCN Red List Categories and Criteria. Version 3.1. (2<sup>nd</sup> ed.).</source><publisher-name>IUCN</publisher-name>, <publisher-loc>Gland, Switzerland &amp; Cambridge</publisher-loc>, <size units="page">32 pp</size>.</mixed-citation></ref><ref id="B2"><mixed-citation xmlns:xlink="http://www.w3.org/1999/xlink" xlink:type="simple"><person-group><name name-style="western"><surname>Bhatti</surname><given-names>GR</given-names></name><name name-style="western"><surname>Ingrouille</surname><given-names>M</given-names></name></person-group> (<year>1997</year>) <article-title>Systematics of <italic><tp:taxon-name><tp:taxon-name-part taxon-name-part-type="genus">Pogostemon</tp:taxon-name-part></tp:taxon-name></italic> (<tp:taxon-name><tp:taxon-name-part taxon-name-part-type="family">Labiatae</tp:taxon-name-part></tp:taxon-name>). Bulletin of the Natural History Museum.</article-title><source>London (Botany)</source><volume>27</volume>(<issue>2</issue>): <fpage>77</fpage>–<lpage>147</lpage>.</mixed-citation></ref><ref id="B28"><mixed-citation xmlns:xlink="http://www.w3.org/1999/xlink" xlink:type="simple"><person-group><name name-style="western"><surname>Yao</surname><given-names>G</given-names></name><name name-style="western"><surname>Deng</surname><given-names>YF</given-names></name><name name-style="western"><surname>Ge</surname><given-names>XJ</given-names></name></person-group> (<year>2015</year>) <article-title>A taxonomic revision of <italic><tp:taxon-name><tp:taxon-name-part taxon-name-part-type="genus">Pogostemon</tp:taxon-name-part></tp:taxon-name></italic> (<tp:taxon-name><tp:taxon-name-part taxon-name-part-type="family">Lamiaceae</tp:taxon-name-part></tp:taxon-name>) from China.</article-title><source>Phytotaxa</source><volume>200</volume>(<issue>1</issue>): <fpage>1</fpage>–<lpage>67</lpage>. <ext-link xlink:type="simple" ext-link-type="doi" xlink:href="10.11646/phytotaxa.200.1.1">https://doi.org/10.11646/phytotaxa.200.1.1</ext-link></mixed-citation></ref><ref id="B27"><mixed-citation xmlns:xlink="http://www.w3.org/1999/xlink" xlink:type="simple"><person-group><name name-style="western"><surname>Yao</surname><given-names>G</given-names></name><name name-style="western"><surname>Ge</surname><given-names>XJ</given-names></name></person-group> (<year>2018</year>) <article-title><italic><tp:taxon-name><tp:taxon-name-part taxon-name-part-type="genus">Pogostemon</tp:taxon-name-part> <tp:taxon-name-part taxon-name-part-type="species">chinensis</tp:taxon-name-part></tp:taxon-name></italic> (<tp:taxon-name><tp:taxon-name-part taxon-name-part-type="family">Lamiaceae</tp:taxon-name-part></tp:taxon-name>), a newly recorded species from India.</article-title><source>Re dai ya re dai zhi wu xue bao [Journal of tropical and subtropical botany]</source><volume>26</volume>(<issue>5</issue>): <fpage>553</fpage>–<lpage>555</lpage>.</mixed-citation></ref><ref id="B7"><mixed-citation xmlns:xlink="http://www.w3.org/1999/xlink" xlink:type="simple"><person-group><name name-style="western"><surname>Dunn</surname><given-names>ST</given-names></name></person-group> (<year>1913</year>) <article-title>Notes on Chinese <tp:taxon-name><tp:taxon-name-part taxon-name-part-type="family">Labiatae</tp:taxon-name-part></tp:taxon-name>.</article-title><source>Notes from the Royal Botanic Garden Edinburgh</source><volume>8</volume>: <fpage>153</fpage>–<lpage>171</lpage>. <ext-link xlink:type="simple" ext-link-type="uri" xlink:href="https://www.biodiversitylibrary.org/page/32409023">https://www.biodiversitylibrary.org/page/32409023</ext-link></mixed-citation></ref><ref id="B23"><mixed-citation xmlns:xlink="http://www.w3.org/1999/xlink" xlink:type="simple"><person-group><name name-style="western"><surname>Turland</surname><given-names>NJ</given-names></name><name name-style="western"><surname>Wiersema</surname><given-names>JH</given-names></name><name name-style="western"><surname>Barrie</surname><given-names>FR</given-names></name><name name-style="western"><surname>Greuter</surname><given-names>W</given-names></name><name name-style="western"><surname>Hawksworth</surname><given-names>DL</given-names></name><name name-style="western"><surname>Herendeen</surname><given-names>PS</given-names></name><name name-style="western"><surname>Knapp</surname><given-names>S</given-names></name><name name-style="western"><surname>Kusber</surname><given-names>WH</given-names></name><name name-style="western"><surname>Li</surname><given-names>DZ</given-names></name><name name-style="western"><surname>Marhold</surname><given-names>K</given-names></name><name name-style="western"><surname>May</surname><given-names>TW</given-names></name><name name-style="western"><surname>McNeill</surname><given-names>J</given-names></name><name name-style="western"><surname>Monro</surname><given-names>AM</given-names></name><name name-style="western"><surname>Prado</surname><given-names>J</given-names></name><name name-style="western"><surname>Price</surname><given-names>MJ</given-names></name><name name-style="western"><surname>Smith</surname><given-names>GF</given-names></name></person-group> (<year>2018</year>) <source>International Code of Nomenclature for algae, fungi, and plants (Shenzhen Code) adopted by the Nineteenth International Botanical Congress Shenzhen, China, July 2017.</source><publisher-name>Koeltz Botanical Books</publisher-name>, <publisher-loc>Glashütten</publisher-loc>, <size units="page">254 pp</size>. <ext-link xlink:type="simple" ext-link-type="doi" xlink:href="10.12705/Code.2018">https://doi.org/10.12705/Code.2018</ext-link></mixed-citation></ref></ref-list></tp:taxon-treatment>
